# Supplementary material for: Meta-analysis on resected pancreatic cancer: a comparison between adjuvant treatments and gemcitabine alone
Source: BMC Cancer. 2018 Oct 23;18:1034. doi: 10.1186/s12885-018-4948-7 (PMC6199735; doi:10.1186/s12885-018-4948-7)
Supplement: Supplementary file 1 — Table S1. Characteristics of randomized controlled trials. (XLSX 12 kb) [file 12885_2018_4948_MOESM1_ESM.xlsx]

## Sheet: Sheet1
Table S1 Characteristics of randomized controlled trials
Reference	Year	n	Treatment regimen	Male(%)	PS 0(%)	StageIV(%)	R0(%)	N0(%)	N1(%)	Jadad score
JASPAC 01	2016	190	Gem 1000 mg/m² over 30 min on days 1, 8, and 15(once every week), followed by a week rest period(one cycle). every 4 weeks for up to six cycles.	103(54)	128(67)	0	164(86)	73(38)	117(62)	3
		187	S-1 40 mg(body-surface area＜1.25 m²), 50 mg(1.25 m²-1.5 m²),60 mg(≥1.5 m²), twice per day for 28 consecutive days followed by a 14-day rest (one cycle). every 6 weeks for up to four cycles.	106(57)	131(70)	2(1)	164(88)	67(36)	120(64)
Shimoda 2015	2015	28	Gem 1000 mg/m2 on days 1, 8 and 15, then every 4 weeks, and continued for six cycles.	16(57)	NA	26(93)**	25	NA	NA	3
		29	S-1 80mg/m2 orally for 28 days, followed by a 14-day rest, and continued for eight cycles.	21(72)	NA	25(86)**	27	NA	NA
ESPAC-3	2010	537	Gem 1000 mg/m2 intravenous infusion once a week for 3 of every 4 weeks 6 cycles (24 weeks)	297(55)	170(32)	16(3)	348(65)	145(27)	391(73)	3
		551	FU+FA folinic acid, 20mg/m2, intravenous bolus injection, followed by fluorouracil, 425 mg/m2 intravenous bolus injection given 1-5 days every 28 days, 6 cycles (24 weeks)	301(55)	201(36)	26(5)	356(65)	162(30)	387(70)
ESPAC-4	2017	366	Gem 1000 mg/m²once a week for three of every 4 weeks (one cycle) for six cycles	212(58)	158(43)	5(1)	147(40)	67(18)	299(82)	3
		364	Gem+Cap Gem 1000 mg/m² once a week for three of every 4 weeks (one cycle)+1660 mg/m² oral capecitabine for 21 days followed by 7 days rest (one cycle)for six cycles	202(55)	150(41)	3(1)	143(39)	76(21)	288(79)
CONKO-005	2017	217	Gem 1000 mg/m2 days 1, 8, 15, every 4 weeks for six cycles	119(55)	90(41)*	NA	217(100)	73(34)	144(66)	3
		219	GemErlo Gem1000 mg/m2 days 1, 8, 15, every 4 weeks plus Erlo100 mg once per day for six cycles	128(58)	90(41)*	NA	219(100)	79(36)	140(64)
Yoshitomi 2008	2008	49	Gem 1 g/m2 intravenously weekly 3 of 4 weeks for at least 4 cycles	31(63)	NA	7(14)	32(65)	15(31)	34(69)	3
		50	GU Gem 1g/m2 intravenously weekly 3 of 4 weeks and UFT at a dosage of 200 mg/day orally continuously for at least 4 cycles	33(66)	NA	4(8)	41(82)	13(26)	37(74)
Gem = gemcitabine; FU+FA= fluorouracil+folinic acid; FU = 5-fluorouracil; FA = folinic acid; Cap = capecitabine; GemErlo = gemcitabine+ erlotinib; Erlo = erlotinib; GU = gemcitabine+uracil/tegafur; UFT = uracil/tegafur; NA = data not available. * = KPS(60-100); KPS = Karnofsky performance status; ** = III or IV.
