# Supplementary material for: Meta-analysis on resected pancreatic cancer: a comparison between adjuvant treatments and gemcitabine alone
Source: BMC Cancer. 2018 Oct 23;18:1034. doi: 10.1186/s12885-018-4948-7 (PMC6199735; doi:10.1186/s12885-018-4948-7)
Supplement: Supplementary file 2 — Table S2. Survival results from randomized trials (adjuvant treatments vs Gem alone). (XLSX 11 kb) [file 12885_2018_4948_MOESM2_ESM.xlsx]

## Sheet: Sheet1
Table S2 Survival results from randomized trials (adjuvant treatments vs Gem alone)
Reference	Type of study	n	Treatment regimen	OS (mo)	HR(95%CI)	P	DFS/PFS/RFS(mo)	HR(95%CI)	P
JASPAC 01	Phase III	190	Gem	25.5	0.57(0.44-0.72)	＜0.0001	11.3	0.6(0.47-0.76)	＜0.0001
		187	S-1	46.5			22.9
Shimoda 2015	Phase II	28	Gem	18	0.7(0.36-1.36)	0.293	10.5	0.67(0.36-1.23)	0.188
		29	S-1	21.5			14.6
ESPAC-3	Phase III	537	Gem	23.6	0.94*(0.81-1.08)	0.39	14.3	0.96*(0.84-1.10)	0.53
		551	FU+FA	23			14.1
ESPAC-4	Phase III	366	Gem	25.5	0.82(0.68-0.98)	0.032	13.1	0.86(0.73-1.02)	0.082
		364	Gem+Cap	28			13.9
CONKO-005	Phase III	217	Gem	26.5	0.95(0.76-1.18)	0.61	11.4	0.94(0.76-1.15)	0.26
		219	GemErlo	24.5			11.4
Yoshitomi 2008	Phase II	49	Gem	29.8	1.31(0.78-2.21)	0.28	12	1.08(0.8-1.45)	0.67
		50	GU	21.2			12.3
OS: overall survival; DFS: disease-free survival; PFS: progress free survival; RFS: relapse-free survival; HR: hazard ratio; *: Gem compaired with FU+FA; p=log rank test.
