# Supplementary material for: Meta-analysis on resected pancreatic cancer: a comparison between adjuvant treatments and gemcitabine alone
Source: BMC Cancer. 2018 Oct 23;18:1034. doi: 10.1186/s12885-018-4948-7 (PMC6199735; doi:10.1186/s12885-018-4948-7)
Supplement: Supplementary file 3 — Table S3. The incidence of grade 3/4 adverse events (adjuvant treatments vs Gem alone). (XLSX 11 kb) [file 12885_2018_4948_MOESM3_ESM.xlsx]

## Sheet: Sheet1
Table S3 The incidence of grade 3/4 adverse events (adjuvant treatments vs Gem alone)
Adverse event	Pooled				Gem combined				S-1				FU+FA
	N(n)	RR(95%CI)	P-value		N(n)	RR(95%CI)	P-value		N(n)	RR(95%CI)	P-value		N(n)	RR(95%CI)	P-value
Leucopenia	2787(326)	0.55(0.31-0.98)	0.04		1265(139)	0.90(0.54-1.47)	0.66		434(102)	0.22(0.13-0.35)	＜0.00001		1088(8)	0.59(0.39-0.90)	0.01
Thrombocytopenia	2787(72)	0.61(0.39-0.97)	0.04		1265(33)	1.19(0.61-2.31)	0.61		434(31)	0.43(0.20-0.89)	0.02		1088(8)	0.06(0.00-0.99)	0.05
Neutropenia	2688(826)	0.69(0.36-1.29)	0.24		1166(346)	1.25(0.81-1.94)	0.31		434(164)	0.26(0.15-0.44)	＜0.00001		1088(240)	0.99(0.79-1.24)	0.94
Diarrhoea	2688(132)	5.11(3.24-8.05)	＜0.00001		1166(39)	3.33(1.60-6.96)	0.001		434(9)	19.3(1.13-329.29)	0.04		1088(84)	5.85(3.21-10.65)	＜0.00001
Fatigue	2631(150)	1.29(0.95-1.77)	0.11		1166(54)	1.25(0.74-2.11	0.4		377(19)	1.13(0.47-2.72)	＜0.79		1088(77)	1.37(0.88-2.12)	0.16
N: number of patients; n: number of trials; each adverse event is reported with risk ratio (95%CI) and statistical significance; p=log rank test.
